# Supplementary material for: Meta-Analysis of Dietary Tannins in Small Ruminant Diets: Effects on Growth Performance, Serum Metabolites, Antioxidant Status, Ruminal Fermentation, Meat Quality, and Fatty Acid Profile
Source: Animals (Basel). 2025 Feb 19;15(4):596. doi: 10.3390/ani15040596 (PMC11851383; doi:10.3390/ani15040596)
Supplement: Supplementary file 1 [file animals-15-00596-s001.zip]

Archive with 1 entries (1 files):
- animals-3366149-supplementary(4).pdf
